# Supplementary material for: Matrix M H5N1 Vaccine Induces Cross-H5 Clade Humoral Immune Responses in a Randomized Clinical Trial and Provides Protection from Highly Pathogenic Influenza Challenge in Ferrets
Source: PLoS One. 2015 Jul 6;10(7):e0131652. doi: 10.1371/journal.pone.0131652 (PMC4493055; doi:10.1371/journal.pone.0131652)
Supplement: S3 File — (ZIP) [file pone.0131652.s004.zip]

Archive with 3 entries (2 files):
- Study protocol.pdf
- __MACOSX/
- __MACOSX/._Study protocol.pdf
